# Supplementary material for: Impact of atopy on risk of glioma: a Mendelian randomisation study
Source: BMC Med. 2018 Mar 15;16:42. doi: 10.1186/s12916-018-1027-5 (PMC5853158; doi:10.1186/s12916-018-1027-5)
Supplement: Supplementary file 2 — Table S1. Summary of the eight glioma genome-wide association studies. (XLSX 29 kb) [file 12916_2018_1027_MOESM2_ESM.xlsx]

## Sheet: Sheet1
Table S1: Summary of the eight glioma genome-wide association studies
Series	Study centre	Sampling	No. cases	No. controls
FRE	Groupe Hospitalier Pitié-Salpêtrière Paris	Patients with glioma were ascertained through the Service de Neurologie Mazarin, Groupe Hospitalier Pitié-Salpêtrière Paris. Controls were ascertained from the SU.VI.MAX (Supplementation en Vitamines et MinerauxAntioXydants) study.	1423	1190
GER	University of Bonn	Comprised of patients who had undergone surgery for a glioma at the Department of Neurosurgery, University of Bonn Medical Center, between 1996 and 2008. Control subjects were taken from three population studies: KORA (Co- operative Health Research in the Region of Augsburg); POPGEN (Population Genetic Cohort) and the Heinz Nixdorf Recall study.	846	1310
GICC	GLIOGENE Consortium	Comprise glioma cases and controls that were ascertained through Brigham and Women's Hospital (Boston, Massachusetts), Case Western Reserve University (Cleveland, Ohio), Columbia University (New York, New York), the Danish Cancer Society Research Centre (Copenhagen, Denmark), the Gertner Institute (Tel Hashomer, Israel), Duke University (Durham, North Carolina), the University of Texas MD Anderso…	4564	3265
MDA	The University of Texas M.D. Anderson Cancer Center	Cases were ascertained through the MD Anderson Cancer Center, Texas, between 1990 and 2008. Individuals from the Cancer Genetic Markers of Susceptibility studies served as controls.	1175	2236
GiomaScan (NIH)	National Cancer Institute	Cases were newly diagnosed glioma [ICDO-3 codes 9380-9480 or equivalent], and controls were cancer-free at the time of glioma diagnosis.	1653	2725
UCSF-Mayo	Mayo Clinic	Comprised of Mayo cases, UCSF cases, and Mayo Clinic Biobank control data	1519	804
UCSF (SFAGS)	University of California, San Francisco	Cases were adults with newly diagnosed, histologically confirmed glioma. Population-based cases who were diagnosed between 1991 and 2009 and who were residing in the six San Francisco Bay area counties were ascertained using the Cancer Prevention Institute of California's early-case ascertainment system. Clinic-based cases who were diagnosed between 2002 and 2012 were recruited from the UCSF Neur…	677	3940
UK	INTERPHONE	Cases were ascertained through the INTERPHONE study. Individuals from the 1958 Birth Cohort served as a source of controls.	631	2699
Total			12488	18169
