# Supplementary material for: Impact of atopy on risk of glioma: a Mendelian randomisation study
Source: BMC Med. 2018 Mar 15;16:42. doi: 10.1186/s12916-018-1027-5 (PMC5853158; doi:10.1186/s12916-018-1027-5)
Supplement: Supplementary file 3 — Table S2. Table of single nucleotide polymorphisms (SNPs) reported in the NHGRI-EBI Genome-wide Association Studies Catalog for each trait, with correlations between SNPs. (XLSX 48 kb) [file 12916_2018_1027_MOESM3_ESM.xlsx]

## Sheet: Sheet1
Table S2: Table of SNPs reported in the NHGRI-EBI GWAS Catalog for each trait, with correlations between SNPs
Asthma and hay fever	Chr	2	4	5	5	8	9	11	15	16	17
Chr	rsid	rs10197862	rs4833095	rs1438673	rs1837253	rs7009110	rs72699186	rs2155219	rs17294280	rs62026376	rs7212938
2	rs10197862	1
4	rs4833095	0	1
5	rs1438673	0	0	1
5	rs1837253	0	0	0.0290264	1
8	rs7009110	0	0	0	0	1
9	rs72699186	0	0	0	0	0	1
11	rs2155219	0	0	0	0	0	0	1
15	rs17294280	0	0	0	0	0	0	0	1
16	rs62026376	0	0	0	0	0	0	0	0	1
17	rs7212938	0	0	0	0	0	0	0	0	0	1
Atopic Dermatitis	Chr	1	1	1	1	1	1	2	2	2	2	5	5	5	5	5	6	6	6	8	9	10	11	11	11	11	11	11	14	16	19	19	20	20	20
Chr	rsid	rs11205006	rs12144049	rs2228145	rs61813875	rs6661961	rs7512552	rs10199605	rs112111458	rs6419573	rs6720763	rs10214237	rs12188917	rs1295686	rs2897442	rs4705962	rs12153855	rs41268896	rs4713555	rs6473227	rs10738626	rs6602364	rs10791824	rs2212434	rs479844	rs7127307	rs7130588	rs7927894	rs2143950	rs2041733	rs2164983	rs2918307	rs4809219	rs6010620	rs909341
1	rs11205006	1
1	rs12144049	1	1
1	rs2228145	0.00033237	9.47983e-05	1
1	rs61813875	0.0346025	0.0746275	2.9547e-05	1
1	rs6661961	0.477915	0.5082	0.000287483	0.0345781	1
1	rs7512552	0.002187	0.000513633	1.60848e-05	0.000162094	0.000366355	1
2	rs10199605	0	0	0	0	0	0	1
2	rs112111458	0	0	0	0	0	0	0.000119058	1
2	rs6419573	0	0	0	0	0	0	2.75515e-05	0.0033077	1
2	rs6720763	0	0	0	0	0	0	0.000119855	6.94218e-05	0.00242265	1
5	rs10214237	0	0	0	0	0	0	0	0	0	0	1
5	rs12188917	0	0	0	0	0	0	0	0	0	0	0.00239469	1
5	rs1295686	0	0	0	0	0	0	0	0	0	0	4.99748e-06	0.24802	1
5	rs2897442	0	0	0	0	0	0	0	0	0	0	0.000210104	0.0239946	0.162452	1
5	rs4705962	0	0	0	0	0	0	0	0	0	0	0.000470951	0.0348378	0.180208	0.858099	1
6	rs12153855	0	0	0	0	0	0	0	0	0	0	0	0	0	0	0	1
6	rs41268896	0	0	0	0	0	0	0	0	0	0	0	0	0	0	0	0.0452232	1
6	rs4713555	0	0	0	0	0	0	0	0	0	0	0	0	0	0	0	0.18826	0.0275876	1
8	rs6473227	0	0	0	0	0	0	0	0	0	0	0	0	0	0	0	0	0	0	1
9	rs10738626	0	0	0	0	0	0	0	0	0	0	0	0	0	0	0	0	0	0	0	1
10	rs6602364	0	0	0	0	0	0	0	0	0	0	0	0	0	0	0	0	0	0	0	0	1
11	rs10791824	0	0	0	0	0	0	0	0	0	0	0	0	0	0	0	0	0	0	0	0	0	1
11	rs2212434	0	0	0	0	0	0	0	0	0	0	0	0	0	0	0	0	0	0	0	0	0	0.00026763	1
11	rs479844	0	0	0	0	0	0	0	0	0	0	0	0	0	0	0	0	0	0	0	0	0	0.938237	0.000552075	1
11	rs7127307	0	0	0	0	0	0	0	0	0	0	0	0	0	0	0	0	0	0	0	0	0	0.000372863	0.000590444	0.000259724	1
11	rs7130588	0	0	0	0	0	0	0	0	0	0	0	0	0	0	0	0	0	0	0	0	0	0.00024611	0.674246	0.000369507	0.000477939	1
11	rs7927894	0	0	0	0	0	0	0	0	0	0	0	0	0	0	0	0	0	0	0	0	0	0.000281939	0.597991	0.000675212	0.000950062	0.84696	1
14	rs2143950	0	0	0	0	0	0	0	0	0	0	0	0	0	0	0	0	0	0	0	0	0	0	0	0	0	0	0	1
16	rs2041733	0	0	0	0	0	0	0	0	0	0	0	0	0	0	0	0	0	0	0	0	0	0	0	0	0	0	0	0	1
19	rs2164983	0	0	0	0	0	0	0	0	0	0	0	0	0	0	0	0	0	0	0	0	0	0	0	0	0	0	0	0	0	1
19	rs2918307	0	0	0	0	0	0	0	0	0	0	0	0	0	0	0	0	0	0	0	0	0	0	0	0	0	0	0	0	0	1	1
20	rs4809219	0	0	0	0	0	0	0	0	0	0	0	0	0	0	0	0	0	0	0	0	0	0	0	0	0	0	0	0	0	0	0	1
20	rs6010620	0	0	0	0	0	0	0	0	0	0	0	0	0	0	0	0	0	0	0	0	0	0	0	0	0	0	0	0	0	0	0	0.0985128	1
20	rs909341	0	0	0	0	0	0	0	0	0	0	0	0	0	0	0	0	0	0	0	0	0	0	0	0	0	0	0	0	0	0	0	0.748019	0.756937	1
IgE levels	Chr	1	1	1	5	6	6	6	12
Chr	rsid	rs4656784	rs13962	rs2251746	rs20541	rs2858331	rs2571391	rs2523809	rs1059513
1	rs4656784	1
1	rs13962	0.3643	1
1	rs2251746	0.462008	0.410714	1
5	rs20541	0	0	0	1
6	rs2858331	0	0	0	0	1
6	rs2571391	0	0	0	0	0.000108836	1
6	rs2523809	0	0	0	0	0.0130407	0.0648709	1
12	rs1059513	0	0	0	0	0	0	0	1
Self-reported allergy	Chr	2	4	5	5	8	9	11	15	16	17
Chr	rsid	rs10197862	rs4833095	rs1438673	rs1837253	rs7009110	rs72699186	rs2155219	rs17294280	rs62026376	rs7212938
2	rs10197862	1
4	rs4833095	0	1
5	rs1438673	0	0	1
5	rs1837253	0	0	0.0290264	1
8	rs7009110	0	0	0	0	1
9	rs72699186	0	0	0	0	0	1
11	rs2155219	0	0	0	0	0	0	1
15	rs17294280	0	0	0	0	0	0	0	1
16	rs62026376	0	0	0	0	0	0	0	0	1
17	rs7212938	0	0	0	0	0	0	0	0	0	1
