# Supplementary material for: Impact of atopy on risk of glioma: a Mendelian randomisation study
Source: BMC Med. 2018 Mar 15;16:42. doi: 10.1186/s12916-018-1027-5 (PMC5853158; doi:10.1186/s12916-018-1027-5)
Supplement: Supplementary file 4 — Table S3. Percentage of variance explained by the combined sets of single nucleotide polymorphisms used as instrumental variables. (XLSX 33 kb) [file 12916_2018_1027_MOESM4_ESM.xlsx]

## Sheet: Sheet1
Table S3: Percentage of variance explained by the combined sets of SNPs used as IVs.
Trait	Number of SNPs used as IV	Percentage of variance explained
Asthma and hay fever	9	2.1
Atopic dermatitis	18	6.9
IgE levels	5	4.8
Self-reported allergy	14	1.3
