# Supplementary material for: Impact of atopy on risk of glioma: a Mendelian randomisation study
Source: BMC Med. 2018 Mar 15;16:42. doi: 10.1186/s12916-018-1027-5 (PMC5853158; doi:10.1186/s12916-018-1027-5)
Supplement: Supplementary file 5 — Table S4. Range of odds ratios for which study had < 80% power, for each atopy-related trait (P = 0.05, two-sided). (XLSX 9 kb) [file 12916_2018_1027_MOESM5_ESM.xlsx]

## Sheet: Sheet1
Table S4: Range of ORs for which study had <80% power, for each atopy-related trait (P=0.05, two-sided).
Trait	<80% ORs
	All glioma	GBM	non-GBM
Asthma and hay fever	0.86-1.16	0.82-1.22	0.82-1.22
Atopic dermatitis	0.92-1.09	0.89-1.11	0.89-1.11
IgE levels	0.86-1.16	0.83-1.21	0.83-1.21
Self-reported allergy	0.82-1.22	0.78-1.29	0.77-1.29
