# Supplementary material for: Impact of atopy on risk of glioma: a Mendelian randomisation study
Source: BMC Med. 2018 Mar 15;16:42. doi: 10.1186/s12916-018-1027-5 (PMC5853158; doi:10.1186/s12916-018-1027-5)
Supplement: Supplementary file 6 — Table S5. Simulation analyses. (XLSX 28 kb) [file 12916_2018_1027_MOESM6_ESM.xlsx]

## Sheet: Sheet1
Table S5: Simulation analyses.
Trait	Scenario	Simulation parameters						Simulation results
		OR for outcome per doubling in odds of exposure (v)	Number of genetic variants used as IVs	Number of cases in exposure GWAS	Number of controls in exposure GWAS	Number of cases in outcome GWAS	Number of controls in outcome GWAS	Mean simulated disease prevalence		Mean estimated OR (SD)
								Exposure	Outcome	IVW	MLE	WME	MBE	MR-Egger
Asthma and hay fever	i	1	9	6685	14091	12488	18169	0.0104619	0.00990027	0.999 (0.015)	0.999 (0.014)	0.998 (0.018)	0.998 (0.019)	0.999 (0.027)
Atopic dermatitis	i	1	18	21399	95464	12488	18169	0.091874	0.00990032	1.002 (0.010)	1.002 (0.009)	1.002 (0.012)	1.001 (0.014)	1.003 (0.018)
Self-reported allergy	i	1	14	26311	27551	12488	18169	0.0439865	0.00989596	1.000 (0.014)	1.001 (0.012)	0.999 (0.015)	0.999 (0.015)	0.996 (0.023)
Asthma and hay fever	ii	1.33	9	6685	14091	12488	18169	0.0149428	0.00148748	1.327 (0.022)	1.329 (0.025)	1.326 (0.027)	1.327 (0.026)	1.324 (0.046)
Atopic dermatitis	ii	1.33	18	21399	95464	12488	18169	0.110427	0.00387073	1.359 (0.029)	1.355 (0.031)	1.356 (0.029)	1.357 (0.029)	1.356 (0.030)
Self-reported allergy	ii	1.33	14	26311	27551	12488	18169	0.0584011	0.00267011	1.343 (0.027)	1.338 (0.028)	1.343 (0.028)	1.343 (0.028)	1.341 (0.033)
IVW: inverse variance weighted; MLE: maximum likelihood estimate; WME: weighted median estimate; MBE: mode-based estimate; OR: odds ratio; SD: standard deviation
