# Supplementary material for: Impact of atopy on risk of glioma: a Mendelian randomisation study
Source: BMC Med. 2018 Mar 15;16:42. doi: 10.1186/s12916-018-1027-5 (PMC5853158; doi:10.1186/s12916-018-1027-5)
Supplement: Supplementary file 7 — Table S6. Inverse-variance weighting, maximum likelihood estimation, weighted median estimate, mode-based estimate and Mendelian randomisation-Egger test results for combined atopy-related instrumental variables and glioma subtypes. (XLSX 39 kb) [file 12916_2018_1027_MOESM7_ESM.xlsx]

## Sheet: Sheet1
Table S6: IVW, MLE, MBE and MR-Egger test results for combined atopy-related instrumental variables and glioma subtypes
	GBM										Non-GBM glioma
	IVW		MLE		WME		MBE		MR-Egger		IVW		MLE		WME		MBE		MR-Egger
Trait	OR (95% CI)	P-value	OR (95% CI)	P-value	OR (95% CI)	P-value	OR (95% CI)	P-value	OR (95% CI)	P-value	OR (95% CI)	P-value	OR (95% CI)	P-value	OR (95% CI)	P-value	OR (95% CI)	P-value	OR (95% CI)	P-value
Asthma and hay fever	0.97 (0.89-1.06)	0.514994	0.98 (0.93-1.03)	0.375143	0.95 (0.86-1.05)	0.348991	0.92 (0.75-1.12)	0.428656	1.01 (0.68-1.49)	0.985	0.96 (0.90-1.04)	0.324667	0.96 (0.91-1.02)	0.161363	0.95 (0.86-1.05)	0.343125	0.92 (0.79-1.07)	0.313336	0.91 (0.60-1.39)	0.656
Atopic dermatitis	0.94 (0.90-0.98)	0.00440688	0.94 (0.91-0.97)	0.000216805	0.96 (0.91-1.02)	0.17162	0.95 (0.90-1.01)	0.0960415	0.96 (0.89-1.03)	0.237	0.98 (0.93-1.03)	0.420529	0.99 (0.96-1.03)	0.601524	0.96 (0.90-1.03)	0.267315	0.96 (0.90-1.02)	0.235809	0.96 (0.89-1.04)	0.32
IgE levels	0.92 (0.67-1.25)	0.587419	0.92 (0.74-1.14)	0.427388	0.78 (0.54-1.13)	0.191092	0.77 (0.50-1.18)	0.299651	0.46 (0.20-1.06)	0.067	0.97 (0.70-1.35)	0.853462	0.97 (0.77-1.22)	0.790829	1.09 (0.74-1.62)	0.651488	1.11 (0.71-1.72)	0.670425	1.21 (0.59-2.94)	0.668
Self-reported allergy	1.04 (0.94-1.15)	0.472526	1.04 (0.96-1.11)	0.326672	1.05 (0.92-1.20)	0.46302	1.06 (0.88-1.27)	0.565501	0.94 (0.66-1.33)	0.718	1.04 (0.94-1.15)	0.472526	1.04 (0.96-1.11)	0.326672	1.05 (0.92-1.20)	0.446491	1.06 (0.86-1.29)	0.600523	0.77 (0.53-1.13)	0.178
IVW: inverse variance weighted; MLE: maximum likelihood estimate; WME: weighted median estimate, MBE: mode-based estimate
